# Supplementary material for: A whale optimization algorithm based on atom-like structure differential evolution for solving engineering design problems
Source: Sci Rep. 2024 Jan 8;14:795. doi: 10.1038/s41598-023-51135-8 (PMC10774322; doi:10.1038/s41598-023-51135-8)
Supplement: Supplementary file 1 — Supplementary Information. [file 41598_2023_51135_MOESM1_ESM.zip]

Archive with 1 entries (1 files):
- WOAQD.m
