# Supplementary material for: A whale optimization algorithm based on atom-like structure differential evolution for solving engineering design problems
Source: Sci Rep. 2024 Jan 8;14:795. doi: 10.1038/s41598-023-51135-8 (PMC10774322; doi:10.1038/s41598-023-51135-8)
Supplement: Supplementary file 1 — Supplementary Information. [file 41598_2023_51135_MOESM1_ESM.zip › WOAQD.m]

function [Leader_score,Leader_pos,Convergence_curve]=WOAQD(SearchAgents_no,Max_iter,lb,ub,dim,fobj)

% initialize position vector and score for the leader
Leader_pos=zeros(1,dim);
New_pos=zeros(1,dim);
Leader_score=inf; %change this to -inf for maximization problems
New_score=inf; %change this to -inf for maximization problems
% pbest_value=zeros(1,SearchAgents_no);
F=0.5;
Cr=0.5; 

C=zeros(1,SearchAgents_no);
%Initialize the positions of search agents
Positions=initialization(SearchAgents_no,dim,ub,lb);
% pbest_pos=Positions;

Convergence_curve=zeros(1,Max_iter);
batch_num = 4;%领域大小
L=round(0.6*dim*SearchAgents_no);

t=0;% Loop counter
Y=exp(1-(Max_iter/(Max_iter+1-t)));
% Beta=0.6*exp(-1*(t/Max_iter)^5)+0.0001;
    beta=1.5;
    sigma=(gamma(1+beta)*sin(pi*beta/2)/(gamma((1+beta)/2)*beta*2^((beta-1)/2)))^(1/beta);
    u=randn(1,dim)*sigma;
    v=randn(1,dim);
    Levy=u./abs(v).^(1/beta);
% Main loop
while Max_iter>t

    for i=1:size(Positions,1)
        
        % Return back the search agents that go beyond the boundaries of the search space
        Flag4ub=Positions(i,:)>ub;
        Flag4lb=Positions(i,:)<lb;
        Positions(i,:)=(Positions(i,:).*(~(Flag4ub+Flag4lb)))+ub.*Flag4ub+lb.*Flag4lb;
        
        % Calculate objective function for each search agent
        fitness=fobj(Positions(i,:));

        if fitness<Leader_score % Change this to > for maximization problem
            Leader_score=fitness; % Update alpha
            Leader_pos=Positions(i,:);
        end

    end
   
    
    a=2-t*((2)/Max_iter); % a decreases linearly fron 2 to 0 in Eq. (2.3)
%     a=(2-1)+(rand-t/Max_iter)/((rand-25*t)/Max_iter);
    
    % a2 linearly dicreases from -1 to -2 to calculate t in Eq. (3.12)
    a2=-1+t*((-1)/Max_iter);
    
    
    % Update the Position of search agents 
    for i=1:size(Positions,1)
        
                Part_leader_score=inf;
        %计算领域最优
        for k = 0:batch_num-1
               if i+k ~= SearchAgents_no
                index = mod(i+k,SearchAgents_no);
               elseif i+k == SearchAgents_no
                index = SearchAgents_no;
               end
               fitness=fobj(Positions(index,:));
            if fitness<Part_leader_score 
              Part_leader_score=fitness;
              Part_leader_pos=Positions(index,:);
            end
        end  
        
        
        r1=rand(); % r1 is a random number in [0,1]
        r2=rand(); % r2 is a random number in [0,1]
        
        A=2*a*r1-a;  % Eq. (2.3) in the paper
        C=2*r2;      % Eq. (2.4) in the paper
        
        b=1;               %  parameters in Eq. (2.5)
        l=(a2-1)*rand+1;   %  parameters in Eq. (2.5)
        
        p = rand();        % p in Eq. (2.6)
        
        for j=1:size(Positions,2)
            
            if p<0.5

                if abs(A)>=1
                   if p<0.5
                    rand_leader_index = floor(SearchAgents_no*rand()+1);
                    X_rand = Positions(rand_leader_index, :);
                    rand_leader_index = floor(SearchAgents_no*rand()+1);
                    X_rand1 = Positions(rand_leader_index, :);
                    
                    D_X_rand=abs(((C*X_rand-X_rand1)+(C*Part_leader_pos-Positions(i,:)))); % Eq. (2.7)
                    y_pos=Positions(i,:)-A*D_X_rand;      % Eq.
                    else
                              D_part = (C*Part_leader_pos-Positions(i,:)); 
                             y_pos=Positions(i,:)+A*D_part;  
                   end
                    
                    
                elseif abs(A)<1
                    D_Leader=abs(C*Leader_pos-Positions(i,:)); % Eq. (2.1)直接逼近
                    y_pos=Leader_pos-A*D_Leader;      % Eq. (2.2)
                end
                
            elseif p>=0.5
                    distance2Leader=abs(Leader_pos-Positions(i,:)); % Eq. (2.1)螺旋更新
                    y_pos=distance2Leader*exp(b.*l).*cos(l.*2*pi)+Leader_pos;
            end
        end
                     z=zeros(1,dim);
                    j0=randi([1 dim]);
                    for j=1:dim
                        if j==j0 || rand<=Cr
                            z(j)=y_pos(j);
                        else
                            z(j)=Leader_pos(j);
                        end
                    end

                  New_pos= z(j);
                  New_score = fobj(New_pos);

                   if New_score<fitness
                        Positions(i,:) = New_pos;
                        fitness = New_score;
                        
                        
                        if Leader_score>fitness
                           Leader_pos = Positions(i,:);
                           Leader_score = fitness;
                        end
                   end
%                     Positions(i,:)=y_pos;
    end
       
    t=t+1;

    Convergence_curve(t)=Leader_score;
    [t Leader_score]
end
